# Supplementary material for: Fine Mapping of Candidate Gene Controlling Anthocyanin Biosynthesis for Purple Peel in Solanum melongena L
Source: Int J Mol Sci. 2024 May 11;25(10):5241. doi: 10.3390/ijms25105241 (PMC11121509; doi:10.3390/ijms25105241)
Supplement: Supplementary file 1 [file ijms-25-05241-s001.zip]

Archive with 1 entries (1 files):
- ijms-2800930-supplementary.pdf
